# Supplementary material for: The Impact of Liquid Biopsies Positive for EGFR Mutations on Overall Survival in Non-Small Cell Lung Cancer Patients
Source: Diagnostics (Basel). 2023 Jul 12;13(14):2347. doi: 10.3390/diagnostics13142347 (PMC10377956; doi:10.3390/diagnostics13142347)
Supplement: Supplementary file 1 [file diagnostics-13-02347-s001.zip]

Archive with 1 entries (1 files):
- diagnostics-2378715-supplementary.pdf
